# Supplementary material for: In vivo Environment Swiftly Restricts Human Pancreatic Progenitors Toward Mono-Hormonal Identity via a HNF1A/HNF4A Mechanism
Source: Front Cell Dev Biol. 2020 Feb 25;8:109. doi: 10.3389/fcell.2020.00109 (PMC7052484; doi:10.3389/fcell.2020.00109)
Supplement: Supplementary file 3 [file Table_2.XLSX]

## Sheet: Sheet1
overall in vivo effect - 796 - proteins	islet-promoting effect subset - 450 - proteins
FEN1	GC
PRSS1	KIAA1324
GP2	ITIH4
TTC1	HBB
DGAT1	ACSS1
DLG1	PF4
M6PR	CELA3A
ENOPH1	LCN2
LPCAT3	CEL
S100A16	C3
PNN	ALDOB
FECH	CPA2
TRIP6	CTRB2
SNRPC	CLPS
NEU1	LGALS4
FDFT1	GNB1
ENSA	RBKS
BCAP31	ERP27
PSMB1	RPL27
DDX3Y	CUZD1
EPPK1	CPA1
RAD21	IGKC
RCN2	CTRC
CYFIP1	KLK1
FAM160B1	TTR
ALDH1A3	TMEM55B
IGFBP7	DNAJB9
CD81	CELA3B
GSK3B	MTCH2
NAT10	PNLIP
EXOC5	CRIP2
DIAPH1	PLA2G1B
CTSC	PAM
BDH1	CD9
SARDH	MUC13
HSPA4	PCSK1
NFKB2	FAM115C
HN1L	ACP1
CUL4B	TIMP2
NCBP1	CD59
ARG2	REG3A
ITPR3	CPB1
RRP9	MAP1A
FKBP15	C4BPA
ATXN2L	HIST2H2BC
ZNF638	APOC3
VTN	HINT2
COL4A3BP	PRSS2
AHSA1	ATP8A1
HSPBP1	GCG
CTSZ	C14orf159
IPO7	PHPT1
TPM2	S100A6
SVIL	NFKB1
NES	HMGN2
RBBP4	PNLIPRP2
CLPP	IGHA1
FABP5	SYNPO
NUP205	HSPB1
NUP62	RBP4
LRPAP1	RAB3A
CCDC6	STXBP5
ERLIN1	AP1M2
PCNA	TRIM2
HSPG2	ADH1B
PRMT1	CRAT
BABAM1	GPD1
NOP2	ITFG1
STT3B	VGF
GEMIN6	PLP2
TBL3	PTPRN2
DIS3	PTER
CYC1	C9orf64
NID1	HSD17B8
PLEC	PROSC
GOLGA3	ICAM1
MCU	LYPLAL1
TTLL12	NDUFS5
DNAJB6	IGHG1
HNRNPH2	JUNB
BASP1	TIMP1
PRKACA	COL6A3
U2AF2	HP
MAP2K1	SYN1
NUP88	TUBA4A
DDOST	TWF1
EXOC1	MIF
ASPH	UBE2N
U2SURP	SCG2
EHBP1	AKR7A2
ACAT2	DPEP1
ABCF1	PCSK2
NAE1	SRM
CEBPZ	PFKFB3
CAPZA1	CRMP1
RNF214	PCSK1N
ASH2L	SEC11C
SACM1L	AZGP1
LCMT1	C4A
ACOT9	ACOT13
MYEF2	FKBP11
PSMC5	EPHX2
ITPR2	HNMT
PSMD12	PURA
ACOT13	MT1F
RNMT	REG1A
SF3B4	NDUFA4
IVNS1ABP	ADH1C
TP53BP1	ANXA4
DDX6	LAMP1
SNRPB2	SCLY
DDX18	AK1
XRN2	SNX12
NUDCD1	SARDH
TM9SF4	IMPA2
ABCD3	APOA1
EIF5B	PDXP
PSMD11	HRSP12
RTN4	RNASE1
BLMH	HPX
SRA1	PFN2
WTAP	TNS1
RCC2	CRYAB
RELA	CES1
USP14	COPZ1
MARCKS	LIMA1
POLR2C	PBLD
ZMPSTE24	TMED10
NBAS	CYB5R1
EBNA1BP2	TAGLN3
IGF2R	CHMP2A
GLRX5	PFDN1
NARS2	TMEM63C
GLRX3	ABAT
FAM49B	METTL7A
HNRNPUL2	DHRS4L1
SEC24D	XPNPEP1
SAMD4B	TPP1
STAU2	CHMP5
PSMB3	CCDC93
PLEKHG3	CLU
S100A14	EML2
ACSF2	NDUFA5
MTDH	TMEM109
CLCC1	MCEE
PSMD6	ACP2
CDH1	ABHD14B
EIF3G	GPD1L
TLN2	SUCLA2
HMGN5	NARS2
FLNC	ALDH1B1
DENR	RAB2A
EPS8L2	LGALS3BP
PAWR	RPS11
MAGOHB	PTRF
EPB41L2	SIRT3
CHMP4A	NENF
IDI1	COL6A2
STOML2	EXOC2
SF3B3	PLCXD3
LUC7L	SERPINB1
TMED9	DCXR
SF3B1	GYG1
CPSF1	RBM47
CHD4	EIF1AX
RAP1GDS1	RNASET2
CLMN	GSTM2
POLDIP2	CSNK1A1
AARSD1	TNS3
GDA	NDUFB9
PAICS	SORBS2
ACTR10	TOMM40
C7orf50	ATP5O
METTL3	RAB3D
DDX46	CFL2
DKC1	HDHD2
NUDT4	ATP5I
DBN1	MRPL1
HSD17B4	IGHM
XRCC5	NDUFB4
THRAP3	FAM129B
ATP6V1H	ESD
ITGA3	OCIAD2
COMMD4	AP3M1
FYCO1	SCRN1
ARFIP1	VDAC3
ZNF207	NPTX2
PDXK	MUC1
MORC2	ACAT1
DST	ACADS
FLOT2	PFKM
DPYSL3	ATP9A
HTT	TFAM
CBX3	STARD10
ATP5D	SCCPDH
EXOC4	NUBP2
UBTF	PSMB6
ILF2	MAOB
TOMM40	LNPEP
PPM1G	TJP1
UNC45A	ENDOD1
ADI1	GPD2
DHCR7	COX4I1
CAPN1	NDUFB11
NSUN2	CKMT1A
PRPF19	SNX9
WDR43	RTN1
HEXA	TUBAL3
ATP5F1	MOGS
RPS6KA3	FBP1
PSMD1	ASAH1
QPRT	MYO1C
FKBP5	MPST
NUCB1	APMAP
ILF3	FKBP2
RAVER1	ABHD10
TCOF1	NDUFB3
TXN	RAB2B
OSBPL8	HID1
CDV3	ERO1LB
SPTBN2	RPL23
RPL13	ATP5H
SPAG9	SLC25A6
ARSA	SEC62
HEATR1	COX5A
NDUFB8	CDH1
PSMC2	FHL1
SPTLC1	FARSB
PPP5C	PTPN11
RBM17	SERPINA1
MYO1B	CARKD
PTBP3	CADPS
ATP2C1	MAPK1
SDCBP	SOD1
DNAJB11	WASH1
MTAP	GDA
SPINT1	ECH1
FNDC3A	CCDC47
WNK1	SPR
UBE2I	DDT
YWHAB	SUMF2
POLR2A	RAN
TNKS1BP1	NDUFA7
CAPZB	SUCLG2
MAPRE2	MRPS36
PSMC3	ITGA3
SF3A1	RPL23A
C19orf43	BPNT1
ZC3HAV1	PPIA
FLNA	NRAS
MRPL39	TPD52
PSMB2	CBR4
CLASP2	ARSA
NRAS	NNT
GFPT1	SOD2
EMC1	ETFDH
GIGYF2	AFG3L2
SLC25A6	SARS
TBCA	LHPP
SLC3A2	LAMC2
FOXK1	PABPC4
SHC1	COX7C
EPCAM	NDUFS2
ACSL3	CLMN
DYNC1I2	PDXK
NUP133	PAFAH1B1
SMARCC2	RAB7A
SYNJ2	GSTM3
ELAC2	PURB
APP	EMC8
MRPS23	MECP2
TRMT10C	EXOC5
YBX3	LMCD1
EIF3H	EIF4H
ATP5J	RAB3C
RBP4	GPX1
CADM1	TALDO1
TAGLN3	DBI
SERPINA1	SNX3
API5	AOX1
RPL28	GBE1
OCIAD2	SIRT2
RCN1	GSR
KTN1	TGM2
ICAM1	ACSL4
TIMP1	CRK
PSMD10	DNAJC8
IGHM	PFDN2
PSMC4	TMEM165
PSMD4	PPP2R1A
CHMP2A	SNX4
CAPZA2	CSRP2
IBA57	GTF2I
GYG1	CASK
PPP2R1A	GOLM1
GOLM1	DDAH2
ABHD14B	DYNLRB1
ATP5O	IFT27
DSG2	TRMT10C
APRT	TRIM28
TCEA1	TOP2B
MPST	MRPL49
NDUFB9	TAF15
APOC3	STRAP
ZC3H15	RAB32
PSMB6	NAV1
VDAC3	ZNF830
PTRF	DFFA
MAP4	SEL1L
RPL15	MAP1S
PDZK1	CSDE1
CAST	SPG20
SEL1L	BTF3
PFKM	PC
CSDE1	CSE1L
THADA	ELAC2
HDHD2	CWF19L1
GSTK1	SNRPA1
SUCLA2	IPO7
PQBP1	PSMD4
PFDN1	FHL3
DYNC1LI2	FOXK1
ANXA1	PHF6
PTPRN2	FYCO1
SNRPD2	WBP11
GRPEL1	FLNA
MAOB	HUWE1
RPL10	SERPINB9
MRPL49	PGP
BCAM	HSD17B4
HPX	EXOG
UBQLN2	PDZK1
SRSF7	SNRPD2
VGF	GIGYF2
HMGN1	POLR2A
SCG2	NPM1
PNLIPRP2	DPYSL3
IGHG1	EPS8L2
CGN	TCOF1
FAM129B	PAICS
IGKC	MYL12B
MYCBP	RCN1
NUBP1	HEATR1
IMPA2	ACSL3
ACSL4	UCHL3
SAFB	CBX3
STRAP	API5
PLP2	SART3
CAP1	INTS3
MAPRE1	SMARCA5
DFFA	SPTLC1
CHMP5	GRPEL1
RAB32	TLN2
PLIN3	DYNC1LI2
RPS25	HTT
SNX12	PSME4
F2	SAFB
FHL3	CGN
ATP5I	ACSS2
RPL34	EXOC4
HIST2H2BF	PRRC2C
HIST2H2BC	PCM1
RBM47	PIN1
SORBS2	POLR2C
ZNF830	DHCR7
TUBA4A	EBNA1BP2
PCNP	METTL3
KLK1	PTBP3
PHF6	EPCAM
RNASET2	PSMB2
HRSP12	PXDN
SERPINB9	LAMB1
RAB2A	FASN
HDGFRP3	SUGT1
MAP1A	SPINT1
RPS3A	YBX3
METTL7A	METAP2
IFT27	NUP133
PRRC2C	GP2
PLOD3	DDX6
CWF19L1	STAU2
NDUFA5	WNK1
PRPF40A	UBTF
PURB	UBE2I
LYPLAL1	HNRNPAB
SNX4	CBX5
EML2	CDV3
TMOD3	RCC2
TPP1	MYOF
PROSC	ASPH
EXOC2	PCNA
GPD1L	BLMH
DHRS4L1	NID1
HINT2	DYNC1I2
RPS23	CPPED1
PDXP	U2AF2
SYAP1	COL4A1
PFKFB3	NUDCD1
SPG20	LUC7L
UBE2N	ASH2L
PHPT1	THADA
CRAT	ZNF207
PPM1H	PPM1G
CASK	GGH
PFDN2	TTC1
ATP8A1	MAGOHB
MAP1S	SNRPB2
ZNRF2	DBN1
WBP11	DDX18
DNAJC8	C19orf43
DNAJC3	NOP2
TIMP2	DIS3
HIST1H1B	SDCBP
NDUFS5	FLNC
APOA1	RELA
PCSK1	WTAP
SEC11C	S100A14
C4BPA	HSPG2
CRK	MORC2
HBB	FAM49B
RAB2B	CHMP4A
TMEM165	C7orf50
MECP2	LAMC1
RAB8A	NUP88
CD9	CEBPZ
RAB3A	IVNS1ABP
FAM115C	BMS1
METAP2	DDX3Y
REG3A	ARG2
CTRC	ATXN2L
MIF	PRSS1
TWF1	CTSC
CRIP2	RRP9
DCTN4	FDFT1
ERP27	QPRT
ROCK2	HSPBP1
HSD17B8	NES
LMCD1	TRIP6
SYNPO	FKBP15
HMGN2	CD81
TAF15	ACAT2
ACTN4	NCBP1
CCDC124	LPCAT3
PRSS2	BASP1
CARKD	NUP62
APOE	CTSZ
CSRP2	FEN1
LHPP	PRKACA
VIM	DGAT1
ESD	SNRPC
RPL27
CLPS
SERPINB6
ALDH1B1
HMGA1
TTR
C14orf159
TMEM55B
SNX9
TMEM63C
RRBP1
SCLY
RPS19
NCK2
LCN2
C3
POSTN
MUC13
MTCH2
FUCA2
RPL13A
PBLD
RBKS
CEL
SYN1
DYNLRB1
LGALS4
TJP1
SIRT2
GNB1
GSN
TRIM2
CELA3A
RPL3L
HBA1
KIAA1324
ARID1A
GC
RPL37
DDX39A
RBM4
BMS1
FHL2
LAMC1
ADPRHL2
MST4
SRSF9
PTMA
NUDT5
NFU1
GGH
MTA2
TAGLN
COL4A1
CALD1
TES
CLPTM1
CPPED1
IKBKAP
GTPBP1
MYOF
DDX21
FLYWCH2
CBX5
DDX39B
AMPD2
HNRNPAB
TNPO1
TPM1
PRPF8
DHX30
MX1
SUGT1
FASN
LAMB1
LSS
YWHAQ
PXDN
RBM14
PDCD11
PAK1
CAMK2D
RAB3B
TMOD1
PIN1
PCM1
ACSS2
PSME4
BCLAF1
HEBP2
GLB1
SMARCA5
MRPS27
INTS3
SART3
RTN3
NUP160
UCHL3
FAM98B
S100A10
NIPSNAP3A
LMF1
MYL12B
NFXL1
NPM1
G3BP1
AGR2
VPS4B
VCP
USP7
TIMM13
EXOG
PGP
VAT1
HUWE1
NAA15
MAPRE3
ARHGDIA
GOLPH3
DOCK7
ARCN1
SRSF4
CLIP1
SNRPA1
SCFD1
CSE1L
PC
BTF3
CCT3
NAV1
PRKDC
TOP2B
GSTO1
EFTUD2
TRIM28
PSMD14
ECI1
UGP2
FBL
RPN1
AKR1A1
MRPS5
DDAH2
TOR1AIP1
PPA2
NDUFA2
LASP1
PPIB
PSMB5
UBE2L3
ATP6V1A
GTF2I
GALNT3
RAB11B
AIFM1
PTMS
VPS35
PGM2
GNPDA1
TGM2
GSR
GBE1
AOX1
SNX3
DBI
TALDO1
GPX1
RAB3C
EIF4H
EMC8
GSTM3
RAB7A
PAFAH1B1
EIF3K
NDUFS2
COX7C
PABPC4
LAMC2
SARS
ALDH3A2
TSC22D4
SCYL1
AFG3L2
ETFDH
SOD2
NNT
CBR4
TARDBP
TPD52
PPIA
BPNT1
RPL23A
MRPS36
SUCLG2
NDUFA7
RAN
SUMF2
DDT
TUBB2A
SPR
CCDC47
ECH1
WASH1
SOD1
MAPK1
CADPS
PTPN11
FARSB
FHL1
COX5A
SEC62
BROX
ATP5H
RPL23
ERO1LB
HID1
NDUFB3
ABHD10
FKBP2
APMAP
MYO1C
ASAH1
FBP1
MOGS
TUBAL3
RTN1
CKMT1A
NDUFB11
COX4I1
GPD2
ENDOD1
LNPEP
CHMP4B
NUBP2
SCCPDH
RPS20
STARD10
TFAM
IGF2BP2
ATP9A
ACADS
ACAT1
MUC1
NUP37
NPTX2
SCRN1
AP3M1
NDUFB4
ERLEC1
MRPL1
COBLL1
CFL2
RAB3D
LLGL1
TNS3
CSNK1A1
GSTM2
EIF1AX
DCXR
SERPINB1
PLCXD3
COL6A2
NENF
SIRT3
RPS11
LGALS3BP
ACP2
MCEE
TMEM109
CLU
CCDC93
XPNPEP1
ABAT
CYB5R1
TMED10
LIMA1
COPZ1
CES1
SNRNP70
FN1
CRYAB
TNS1
BLVRB
RAC1
PFN2
PGRMC1
RNASE1
MIPEP
AK1
LAMP1
ANXA4
ADH1C
NDUFA4
REG1A
MT1F
PURA
HNMT
EPHX2
FKBP11
ARPC3
C4A
AZGP1
PCSK1N
CRMP1
SRM
PCSK2
DPEP1
ISOC2
AKR7A2
DPYSL2
HP
COL6A3
JUNB
FLII
C9orf64
PTER
ITFG1
GPD1
ADH1B
AP1M2
STXBP5
UQCRFS1
HSPB1
IGHA1
NFKB1
S100A6
GCG
CPB1
CD59
CRABP1
ACP1
IGFBP2
NUCKS1
PAM
PLA2G1B
PNLIP
CELA3B
DNAJB9
CPA1
CUZD1
CTRB2
CPA2
ALDOB
PF4
ACSS1
ITIH4
