# Supplementary material for: In vivo Environment Swiftly Restricts Human Pancreatic Progenitors Toward Mono-Hormonal Identity via a HNF1A/HNF4A Mechanism
Source: Front Cell Dev Biol. 2020 Feb 25;8:109. doi: 10.3389/fcell.2020.00109 (PMC7052484; doi:10.3389/fcell.2020.00109)
Supplement: Supplementary file 4 [file Table_3.XLSX]

## Sheet: abreviation list
Protein	Name
ADH1C	alcohol dehydrogenase 1C (class I), gamma polypeptide
ALDOB	aldolase, fructose-bisphosphate B
GC	GC vitamin D binding protein
SERPINA1	serpin family A member 1
TTR	transthyretin
VTN	vitronectin
APOA1	apolipoprotein A1
APOC3	apolipoprotein C3
APOE	apolipoprotein E
APP	amyloid beta precursor protein
CDH1	cadherin 1
CUL4B	cullin 4B
GPX1	glutathione peroxidase 1
GSN	gelsolin
MAOB	monoamine oxidase B
RAC1	Rac family small GTPase 1
SOD1	superoxide dismutase 1
SYNPO	synaptopodin
TXN	thioredoxin
FASN	fatty acid synthase
FN1	fibronectin 1
LCN2	lipocalin 2
SOD2	superoxide dismutase 2
VIM	vimentin
AFG3L2	AFG3 like matrix AAA peptidase subunit 2
AIFM1	apoptosis inducing factor mitochondria associated 1
ARHGDIA	Rho GDP dissociation inhibitor alpha
DBI	diazepam binding inhibitor, acyl-CoA binding protein
F2	coagulation factor II, thrombin
FLNA	filamin A
HBA1/HBA2	hemoglobin subunit alpha 2
HBB	hemoglobin subunit beta
HTT	huntingtin
MAP2K1	mitogen-activated protein kinase kinase 1
MAPK1	mitogen-activated protein kinase 1
MUC1	mucin 1, cell surface associated
NRAS	NRAS proto-oncogene, GTPase
PFKFB3	6-phosphofructo-2-kinase/fructose-2,6-biphosphatase 3
PIN1	peptidylprolyl cis/trans isomerase, NIMA-interacting 1
PTPN11	protein tyrosine phosphatase non-receptor type 11
RAB7A	RAB7A, member RAS oncogene family
RTN4	reticulon 4
SHC1	SHC adaptor protein 1
SIRT3	sirtuin 3
TGM2	transglutaminase 2
UQCRFS1	ubiquinol-cytochrome c reductase, Rieske iron-sulfur polypeptide 1
GSK3B	glycogen synthase kinase 3 beta
ANXA4	annexin A4
AP3M1	adaptor related protein complex 3 subunit mu 1
C4BPA	complement component 4 binding protein alpha
FBP1	fructose-bisphosphatase 1
GBE1	1,4-alpha-glucan branching enzyme 1
HNF1A	HNF1 homeobox A
HNMT	histamine N-methyltransferase
ITIH4	inter-alpha-trypsin inhibitor heavy chain 4
NDUFS2	NADH:ubiquinone oxidoreductase core subunit S2
NPTX2	neuronal pentraxin 2
PCSK1	proprotein convertase subtilisin/kexin type 1
SEL1L	SEL1L adaptor subunit of ERAD E3 ubiquitin ligase
TMED10	transmembrane p24 trafficking protein 10
ACAT1	acetyl-CoA acetyltransferase 1
ACSS2	acyl-CoA synthetase short chain family member 2
ASAH1	N-acylsphingosine amidohydrolase 1
BDH1	3-hydroxybutyrate dehydrogenase 1
BLVRB	biliverdin reductase B
C4A/C4B	complement C4B (Chido blood group)
CRAT	carnitine O-acetyltransferase
CTSZ	cathepsin Z
EPPK1	epiplakin 1
ETFDH	electron transfer flavoprotein dehydrogenase
FHL1	four and a half LIM domains 1
GYG1	glycogenin 1
HNF4A	hepatocyte nuclear factor 4 alpha
HPX	hemopexin
NPM1	nucleophosmin 1
PCNA	proliferating cell nuclear antigen
PFN2	profilin 2
COL4A1	collagen type IV alpha 1 chain
FABP5	fatty acid binding protein 5
FOXO3	forkhead box O3
ICAM1	intercellular adhesion molecule 1
IGFBP7	insulin like growth factor binding protein 7
JUNB	JunB proto-oncogene, AP-1 transcription factor subunit
CRYAB	crystallin alpha B
HSPB1	heat shock protein family B (small) member 1
ITPR2	inositol 1,4,5-trisphosphate receptor type 2
PPIA	peptidylprolyl isomerase A
S100A6	S100 calcium binding protein A6
TFAM	transcription factor A, mitochondrial
BASP1	brain abundant membrane attached signal protein 1
CAP1	cyclase associated actin cytoskeleton regulatory protein 1
CAPZB	capping actin protein of muscle Z-line subunit beta
CD9	CD9 molecule
CLASP2	cytoplasmic linker associated protein 2
CLPTM1	CLPTM1 regulator of GABA type A receptor forward trafficking
CRMP1	collapsin response mediator protein 1
CYFIP1	cytoplasmic FMR1 interacting protein 1
DPYSL2	dihydropyrimidinase like 2
EXOC4	exocyst complex component 4
EXOC5	exocyst complex component 5
ITGA3	integrin subunit alpha 3
MARCKS	myristoylated alanine rich protein kinase C substrate
NCK2	NCK adaptor protein 2
NFKB1	nuclear factor kappa B subunit 1
PAFAH1B1	platelet activating factor acetylhydrolase 1b regulatory subunit 1
PAK1	p21 (RAC1) activated kinase 1
PCSK1N	proprotein convertase subtilisin/kexin type 1 inhibitor
PPP5C	protein phosphatase 5 catalytic subunit
PURA	purine rich element binding protein A
REG1A	regenerating family member 1 alpha
RELA	RELA proto-oncogene, NF-kB subunit
ROCK2	Rho associated coiled-coil containing protein kinase 2
RTN1	reticulon 1
STRAP	serine/threonine kinase receptor associated protein
SYN1	synapsin I
TARDBP	TAR DNA binding protein
TCOF1	treacle ribosome biogenesis factor 1
TIMP2	TIMP metallopeptidase inhibitor 2
VGF	VGF nerve growth factor inducible
ACAT2	acetyl-CoA acetyltransferase 2
CEL	carboxyl ester lipase
CES1	carboxylesterase 1
DHCR7	7-dehydrocholesterol reductase
FDFT1	farnesyl-diphosphate farnesyltransferase 1
FECH	ferrochelatase
IDI1	isopentenyl-diphosphate delta isomerase 1
LSS	lanosterol synthase
RAN	RAN, member RAS oncogene family
DGAT1	diacylglycerol O-acyltransferase 1
GALNT3	polypeptide N-acetylgalactosaminyltransferase 3
GSTO1	glutathione S-transferase omega 1
RBP4	retinol binding protein 4
